# Supplementary material for: Deep Learning-Based Muscle Segmentation and Quantification of Full-Leg Plain Radiograph for Sarcopenia Screening in Patients Undergoing Total Knee Arthroplasty
Source: J Clin Med. 2022 Jun 22;11(13):3612. doi: 10.3390/jcm11133612 (PMC9267147; doi:10.3390/jcm11133612)
Supplement: Supplementary file 1 [file jcm-11-03612-s001.zip]

Archive with 1 entries (1 files):
- jcm-1781001-supplementary.pdf
